# Supplementary material for: Molecular mechanisms underpinning favourable physiological adaptations to exercise prehabilitation for urological cancer surgery
Source: Prostate Cancer Prostatic Dis. 2023 Dec 18;27(4):749–55. doi: 10.1038/s41391-023-00774-z (PMC11543602; doi:10.1038/s41391-023-00774-z)
Supplement: Supplementary file 1 — Table S1. Muscle anabolic, catabolic and insulin-related signalling responses in control and HIIT groups pre and post intervention. [file 41391_2023_774_MOESM1_ESM.xlsx]

## Sheet: Sheet1
Table S1. Muscle anabolic, catabolic and insulin-related signalling responses in control and HIIT groups pre and post intervention.
Protein Target	Group	Pre	Post	Statistical output (p value)
AKTSer473	Control	0.46±0.19	0.37±0.03	Interaction	0.11
	HIIT	0.20±0.03	0.33±0.06	Intervention	0.15
				Time	0.8
AMPK⍺Thr172	Control	0.49±0.15	0.39±0.06	Interaction	0.34
	HIIT	0.56±0.10	0.64±0.12	Intervention	0.28
				Time	0.93
AS160Thr642	Control	3.98±0.46	3.71±0.28	Interaction	0.04
	HIIT	1.89±0.20 #	2.50±0.20 # *	Intervention	0.0001
				Time	0.42
Atrogin	Control	0.29±0.01	0.30±0.02	Interaction	0.51
	HIIT	0.28±0.02	0.27±0.02	Intervention	0.52
				Time	0.74
Beclin	Control	0.43±0.03	0.44±0.03	Interaction	0.93
	HIIT	0.41±0.22	0.41±0.03	Intervention	0.53
				Time	0.77
FOXO3Ser253	Control	0.49±0.07	0.52±0.09	Interaction	0.75
	HIIT	0.71±0.12	0.80±0.14	Intervention	0.12
				Time	0.55
Glycogen SynthaseSer641	Control	1.28±0.22	1.50±0.21	Interaction	0.79
	HIIT	0.75±0.12	0.93±0.13 # ^	Intervention	0.02
				Time	0.008
LC3B	Control	0.39±0.05	0.45±0.08	Interaction	0.18
	HIIT	0.86±0.17 #	0.74±0.10	Intervention	0.047
				Time	0.69
mTORSer2448	Control	0.59±0.14	0.66±0.15	Interaction	0.36
	HIIT	0.57±0.16	0.46±0.08	Intervention	0.54
				Time	0.86
MuRF-1	Control	0.42±0.05	0.37±0.04	Interaction	0.33
	HIIT	0.34±0.04	0.35±0.03	Intervention	0.28
				Time	0.51
TSC2Thr1462	Control	0.31±0.09	0.33±0.03	Interaction	0.83
	HIIT	0.26±0.04	0.30±0.05	Intervention	0.59
				Time	0.43
4-EBP1Thr37/46	Control	1.22±0.61	0.90±0.15	Interaction	0.53
	HIIT	0.58±0.07	0.60±0.07	Intervention	0.05
				Time	0.59
